# Supplementary material for: Computer vision detects covert voluntary facial movements in unresponsive brain injury patients
Source: Commun Med (Lond). 2025 Aug 20;5:361. doi: 10.1038/s43856-025-01042-y (PMC12368019; doi:10.1038/s43856-025-01042-y)
Supplement: Supplementary file 6 — Supplementary Data 1 [file 43856_2025_1042_MOESM6_ESM.xlsx]

## Sheet: Table 1 - Patient Data
Mechanism of injury	Length of Stay	Initial GCS	Initial CRS	Days to Initial CRS	Command following by discharge	First day Command following (mGCS = 6)	Final CRS	Days to Final CRS	GCS at discharge	Passed away during Admission	GOSE at discharge	GOSE at 6 months	Most Recent GOS-E
Spont ICH	23	3	1	10	No	N/A	4	20	3	Yes	1	1	1
TBI	50	3	1	13	Yes	48	16	48	11	No	3	3	3
Aneurysmal SAH	109	4	1	13	Yes	41	13	48	11	No (comfort care)	3	-	3
TBI	39	9	4	4	Yes	4	13	36	11	No	3	-	3
Meningoencephalitis	18	8	2	8	No	N/A	2	12	4	Yes	1	1	1
TBI	19	7	16	2	Yes	2	23	19	15	No	4	-	4
TBI	26	6	4	9	Yes	16	22	20	15	No	4	5	3
TBI	20	7	6	4	Yes	4	14	15	10	No (comfort care)	3	-	3
TBI	76	8	2	2	Yes	44	12	30	10	No	3	-	3
Spont ICH	48	8	1	17	Yes	6	1	17	10	No	3	-	2
TBI	11	5	2	4	No	N/A	1	9	5	Yes	1	1	1
TBI	49	7	0	6	Yes	14	19	29	15	No	3	4	7
TBI	37	3	1	9	Yes	14	8	26	12	No	3	3	4
TBI	47	3	0	2	Yes	28	7	5	15	No	3	-	6
TBI	36	13	3	6	No	N/A	6	32	7	Yes	1	1	1
TBI	75	3	3	10	No	N/A	16	74	10	No	2	-	2
TBI	113	11	7	18	Yes	108	8	57	7	No	3	3	3
TBI	64	7	6	3	Yes	7	19	9	15	No	3	3	7
TBI	49	7	5	0	Yes	38	21	43	12	No	3	4	5
TBI	29	6	11	10	No	N/A	2	28	3	Yes	1	1	1
TBI	36	3	5	1	Yes	5	15	8	14	No	4	-	7
TBI	24	7	22	3	Yes	0	22	22	15	No	3	-	3
ICH	88	4	6	14	No	N/A	6	14	9	No	2	4	3
TBI	7	3	6	6	No	N/A	6	6	7	No (comfort care)	2	-	2
TBI	44	3	12	5	Yes	6	14	11	15	No	4	7	7
TBI	28	4	0	3	Yes	4	14	6	14	No	4	-	6
TBI	121	3	11	14	Yes	13	11	14	15	No	4	-	4
ICH	33	3	1	7	No	N/A	1	9	3	Yes	1	1	1
Hydrocephalus from breast cancer mets	22	3	17	4	Yes	2	9	7	10	No	3	-	3
TBI	22	7	3	6	No	N/A	11	14	3	Yes	1	1	1
ICH	60	8	0	5	Yes	32	13	45	7	No	3	3	3
ICH	15	12	10	1	No	N/A	7	10	7	No (comfort care)	2	-	2
TBI	44	7	6	8	Yes	17	17	27	15	No	4	-	7
TBI	28	3	9	5	Yes	6	12	7	15	No	4	-	7
TBI	28	7	8	1	Yes	5	18	8	15	No	3	-	7
ICH	55	3	2	2	No	N/A	2	31	10	No	2	-	2
TBI	25	3	2	1	Yes	5	21	6	15	No	3	-	5

## Sheet: Table 1 - Healthy Control
Age (years)	Sex	Race	Ethnicity
20-30	Female	White	Non-Hispanic
20-30	Male	Non-white	Non-Hispanic
20-30	Female	White	Non-Hispanic
20-30	Female	White	Non-Hispanic
20-30	Male	White	Non-Hispanic
20-30	Male	White	Non-Hispanic
20-30	Male	White	Non-Hispanic
20-30	Female	White	Non-Hispanic
20-30	Male	Non-white	Non-Hispanic
20-30	Female	White	Non-Hispanic
20-30	Male	White	Non-Hispanic
20-30	Male	White	Non-Hispanic
20-30	Male	White	Hispanic
20-30	Male	Non-white	Non-Hispanic
20-30	Male	White	Non-Hispanic
20-30	Male	White	Hispanic

## Sheet: Figure 4A
GOS-E (amplitude per video)
1	2	3	4
485.4	2549.23	1273.17	364.75
1428.6	871.81	7054.62	1389.73
618.32	3215.88	6289.93	546.2
394.87	1597.45	3728.89	8489.87
1170.48	447.46	4669.45	5177.86
1202.91	2187.29	8081.19	1982.88
699.6	1668.53	1721.74	1241.75
1016.95	860.9	1957.07	531.29
530.68	931.51	821.55	9454.73
561.4	959.74	1865.12	9705.35
1402.75	2855.42	1081.31	10428.5
361.06	2756.83	1276.86	2162.8
9621.01	2545.45	1441.18	5637.55
5273.84	4437.46	1491.39	15115.6
333.3	3360.54	547.79	11030
995.4	3762.84	2132.3	4472.32
409.73	3149.56	715.94	1583.17
401.2	3305.85	6556.18	3140.34
675.69	3309.39	397.28	8957.89
401.39	4545.08	2833.48	15491.7
	6015.65	586.77	6700.86
	1826.86	5587.28	4450.26
	3685.07	5356.63	393.9
	527.83	4929.98	787.2
	767.31	839	459.75
	339.11	5819.44	1684.33
	1097.54	6332.92	479.38
	454.47	5155.48	2509.15
	2335.08	8710.26	1187.33
	367.67	3639.32	689.4
	266.09	366.37	2607.55
	789.13	832.95	2226.65
	568.1	639.08	2333.27
	655.55	568.01	404.98
	720.67	926.09
	1151.95	869.58
	884.65	1986.36
	903.51	4854.6
	1366.25	1595.3
	821.03	3043.98
	329.74	2189.09
	364.52	1135.94
	318.36	1439.3
	549.58	2787.62
	1013.8	564.05
	676.79	937.42
	969.66	2669.54
	1035.75	4112.51
	785.59	1098.41
	1101.05	5580.03
	1722.95	8097.86
	618.1	9257.89
		15015
		15134.8
		14932.7
		388.43
		1596.16
		990.5
		9293.6
		9354.05
		5064.38
		751.51
		1846.22
		2435.24
		494.17
		988.55
		385
		488.96
		342.88
		704.92
		581.24
		1322.2
		416.42
		460.64
		1439.45
		2112.99
		2249.32
		677.74
		4105.75
		8395.94
		3229.38
		19588.5
		1570.58
		8951.28
		2222.8
		5455.44
		6743.09
		438.83
		5853.77
		2596.75
		1002.73
		1150.59
		544.21
		639.21
		6696.9
		3059.24
		5685.49
		799.76
		2022.5
		1569.14
		999.63
		1485.16
		1509.61
		2191.6
		362.41
		349.56
		1494.8
		2105.17
		1289.2
		1668.16
		1760.42
		1612.14
		1208.11
		1371.31
		303.6
		418.48
		848.4
		1448.29
		1823.06
		2311.58
		2743.67
		5306.39
		2353.9
		508.6
		413.13
		419.08
		617.98
		388.92
		714.99
		891.26
		955.41
		1085.1
		1064.38
		645.3
		1435.27
		650.46
		828.44
		654.67
		1135.45
		974.42
		791.07
		2702.05
		1878.58
		1651.81
		1898.9
		1148.71
		784.04
		635.42
		1915.01
		514.5
		994.65
		1079.66
		1572.58
		1266.3
		2148.87
		1030.51
		1727.63
		2084.59
		927.01
		726.81
		1230.26
		963.38
		1927.34
		1666.22
		2278.31
		3487.63
		2218.78
		440.27
		709.23
		368.64
		654.22
		721.71
		478.34
		305.86
		1477.75
		1314.31
		1069.64
		1190.61
		832.6
		1055.24
		929.71
		894.36
		1043.29
		878.18
		2755.62
		1184.31
		385.25

## Sheet: Figure 4B
GOS-E (SeeMe+ fraction per video)
1	2	3	4
0	0	0.4	0.9
0.3	0	0.4	1
0.1	0.9	0.0666667	0.966667
0.8	0.5	0.3	0.733333
0.4	1	0.166667	0.1
0.3	0.4	0.5	0
0.1	0.4	0.466667	0
0.8	0	0.566667	0.533333
0.3	0.8	0.4	0.9
0	1	0.833333	1
0.2	0.4	0.833333	0.7
0	0.9	0.85	1
0.5	0.3	0.833333	0.9
0.9	0.433333	0.85	0
0.1	1	0.8	0.111111
0	0.566667	0.933333	0.666667
0.1	0.777778	0.6	0.333333
0.2	0.703704	0.95	1
0.8	0.1	0.9	0.888889
0.4	0.5	0.833333	1
1	0	0	0.111111
0.8	0	0.2	0.222222
0.555556	0	0.4	0
0.222222	0	0	1
0.444444	0	0	1
0.444444	0.1	0	0.222222
0.333333	0.3	0.2	0
0.444444	0	0.1	0.4
0	0.1	0.866667	0.9
0	0.1	1	1
0	0.3	0.1	0.15
0	0.4	0.9	0.2
0.111111	0.1	1	0.6
0.333333	0.266667	0.4	0.6
1	0.3	0.5
0.777778	0.6	0.9
	0.1	0.933333
	0.25	0.8
	0.35	0.8
		0.85
		0.45
		0.866667
		0.833333
		0.633333
		1
		0.433333
		0.55
		0.55
		0.533333
		0.5
		1
		0.433333
		1
		0.1
		0.8
		0.1
		0
		0.9
		0
		0.8
		0.8
		0.95
		0.7
		0.1
		0.85
		0.1
		0.833333
		0.233333
		0.0333333
		0.1
		0.1
		1
		1
		0.9
		0.6
		1
		1
		0.8
		0.866667
		0.95
		0.966667
		0.3
		0.8
		0.8
		0.8
		0.9
		0.6
		0.166667
		0.75
		1
		0.566667
		0.95
		0.9
		0
		0.2
		0
		0.8
		0.7
		0.8
		0.5
		0.9
		0.9
		0.7
		0.7
		0
		0.2
		0.1
		0
		0
		0.5
		0.6
		1
		1
		1
		0.966667
		0.933333
		0.966667
		0.866667
		1
		0.933333
		1
		1
		0.407407
		0.703704
		0
		0
		0.1
		0.166667
		0.2
		0
		0.15
		0.0333333
		0
		0.25
		0.233333
		0.1
		0.8
		0.5
		0.8
		0.25
		0.3
		0

## Sheet: Supplementary Figure 4A
GOS-E (amplitude per video)
1	2	3	4	5	6	7	8
1273.17	547.79	366.37	5587.28	8489.87	2162.8	364.75	15115.6
7054.62	2132.3	832.95	5356.63	5177.86	5637.55	1389.73	11030
6289.93	715.94	639.08	4929.98	1982.88		546.2	4472.32
3728.89	6556.18	568.01	839	3140.34		1241.75	1583.17
4669.45	397.28	926.09	5819.44	8957.89		531.29	787.2
8081.19	2833.48	869.58	6332.92	15491.7		9454.73	459.75
1721.74	586.77	1986.36	5155.48	393.9		9705.35	1187.33
1957.07	2549.23	4854.6	8710.26	1684.33		10428.5	689.4
821.55	871.81	1595.3	3639.32	2509.15		6700.86
1865.12	3215.88	3043.98	5580.03	2607.55		4450.26
1081.31	1597.45	2189.09	8097.86	2226.65		479.38
1276.86	447.46	1135.94	9257.89	2333.27		404.98
1441.18	2187.29	1439.3	15015
1491.39	1668.53	2787.62	15134.8
485.4	860.9	564.05	14932.7
1428.6	931.51	937.42	388.43
618.32	959.74	2669.54	1596.16
394.87	2855.42	4112.51	990.5
1170.48	2756.83	1098.41	9293.6
1202.91	2545.45	5064.38	9354.05
699.6	4437.46	751.51	1826.86
1016.95	3360.54	1846.22	1760.42
530.68	3762.84	2435.24	1612.14
561.4	3149.56	494.17	1208.11
1402.75	3305.85	988.55	1371.31
361.06	3309.39	385	1448.29
9621.01	4545.08	488.96	1823.06
5273.84	6015.65	342.88	2311.58
333.3	3685.07	704.92	2743.67
995.4	527.83	581.24	5306.39
409.73	767.31	1322.2	2353.9
401.2	339.11	416.42	2148.87
438.83	1097.54	460.64	1030.51
5853.77	454.47	1439.45	1727.63
2596.75	2335.08	2112.99	2084.59
1002.73	367.67	2249.32	1927.34
1150.59	1494.8	677.74	1666.22
544.21	2105.17	4105.75	2278.31
639.21	1289.2	8395.94	3487.63
6696.9	1668.16	3229.38	2218.78
3059.24	266.09	19588.5
5685.49	789.13	1570.58
675.69	568.1	8951.28
401.39	655.55	2222.8
2022.5	720.67	5455.44
1569.14	1151.95	6743.09
999.63	884.65	799.76
1485.16	903.51	303.6
1509.61	1366.25	418.48
2191.6	821.03	848.4
362.41	329.74	508.6
349.56	364.52	413.13
791.07	318.36	419.08
2702.05	994.65	617.98
1878.58	1079.66	388.92
1651.81	1572.58	714.99
1898.9	1266.3	891.26
1148.71	549.58	955.41
784.04	1013.8	1085.1
635.42	676.79	1064.38
1915.01	969.66	645.3
514.5	1035.75	1435.27
878.18	785.59	650.46
2755.62	1101.05	828.44
1184.31	1722.95	654.67
	618.1	1135.45
		974.42
		927.01
		726.81
		1230.26
		963.38
		440.27
		709.23
		368.64
		654.22
		721.71
		478.34
		305.86
		1477.75
		1314.31
		1069.64
		1190.61
		832.6
		1055.24
		929.71
		894.36
		1043.29
		385.25

## Sheet: Supplementary Figure 4B
GOS-E (amplitude per video)
1	2	3	4	5	6	7	8
0	0.1	0.4	0.1	0.1	0	0	0.9
0.3	0.8	0.4	0.1	0	1	0.111111	1
0.1	0.1	0.0666667	1	0	1	0.666667	0.966667
0.8	0	0.3	1	0.533333		0.333333	0.733333
0.4	0.9	0.166667	0.9	0.9		1	0
0.3	0	0.5	0.6	1		0.888889	0.2
0.1	0.8	0.466667	1	0.7		1	0
0	0.8	0.566667	1	1		0.111111
0.2	0.95	0.4	0.8	0.9		0.222222
0.4	0.7	0.833333	0.866667			0
0	0.1	0.833333	0.95			0.4
0	0.85	0.85	0.966667			0.9
0	0.1	0.833333	0			1
0.2	0.833333	0.85	0.2			0.15
0.1	0.233333	0.8	0.1			0.2
0.866667	0.0333333	0.933333	0			0.6
1	0	0.6	0			0.6
0.1	0	0.95	0.5			0
0.9	0.9	0.9	0.6
1	0.5	0.833333	1
0.4	1	0.3	1
0.5	0.4	0.8	1
0.9	0.4	0.8	0.966667
0.933333	0	0.8	0.933333
0.8	0.8	0.9	0.966667
0.8	1	0.6	0.866667
0.85	0.4	0.166667	1
0.45	0.9	0.75	0.933333
0.866667	0.3	1	0.777778
0.833333	0.433333	0.566667	0.222222
0.633333	1	0.95
1	0.566667	0.9
0.8	0.703704	0.8
0.3	0.1	0.7
0	0.5	0.8
0.2	0	0.5
0.433333	0	0.9
0.55	0	0.9
0.55	0	0.7
0.533333	0	0.7
0.5	0.1	1
1	0.3	1
0.433333	0	0.407407
1	0.1	0.703704
0	0.1	0
0.5	0.3	0
0.9	0.4	0.1
0.1	0.1	0.166667
0	0.266667	0.2
0.1	0.3	0
0.2	0.6	0.15
0.8	0.1	0.0333333
0.4	0.25	0
1	0.35	0.25
0.8		0.233333
0.555556		0.1
0.222222		0.8
0.444444		0.5
0.444444		0.8
0.333333		0.25
0.444444		0.3
0
0
0
0
0.111111
0.333333
1
0.777778

## Sheet: Supplementary Table 1
Subject and Video Date	LevelofSedation	SeeMeprediction0.1400	Stroke	ICH	Convulsions	Neurologicalinfections	CSFLeak	Hydrocephalus	Cerebraledema	Hospitalacquiredpneumonia	Aspirationpneumonia	PE	Sepsis	Acuterenalfailure	Delirium
Subject1_9-13-21_AuditoryStimulation2.MP4	Light	0	0	1	0	0	0	0	1	0	0	0	0	0	0
Subject1_9-17-21_AuditoryStimulation2.MP4	No	0	0	0	0	0	0	0	0	0	0	0	0	0	0
Subject1_9-23-21_AuditoryStimulation2.MP4	No	0	0	0	0	0	0	0	0	0	0	0	0	0	0
Subject2_10-8-21_AuditoryStimulation3.MP4	No	0	0	0	0	0	0	0	0	0	0	0	1	0	0
Subject2_9-20-21_AuditoryStimulation1.MP4	Light	0	0	0	0	0	0	0	0	0	0	0	0	0	0
Subject2_9-20-21_AuditoryStimulation2.MP4	Light	0	0	0	0	0	0	0	0	0	0	0	0	0	0
Subject2_9-20-21_AuditoryStimulation3.MP4	Light	0	0	0	0	0	0	0	0	0	0	0	0	0	0
Subject2_9-21-21_AuditoryStimulation1.MP4	Light	0	0	0	0	0	0	0	0	0	0	0	0	0	0
Subject2_9-22-21_AuditoryStimulation2.MP4	Light	0	0	0	0	0	0	0	0	0	0	0	0	0	0
Subject2_9-22-21_AuditoryStimulation3.MP4	Light	0	0	0	0	0	0	0	0	0	0	0	0	0	0
Subject2_9-24-21_AuditoryStimulation3.MP4	No	0	0	0	0	0	0	0	0	0	0	0	0	0	0
Subject2_9-28-21_AuditoryStimulation1.MP4	No	0	0	0	0	0	0	1	0	0	0	0	0	0	0
Subject3_10-12-21_AuditoryStimulation2.MP4	Deep	0	0	0	0	0	0	0	0	1	0	1	1	0	0
Subject3_10-13-21_AuditoryStimulation2.MP4	Deep	0	0	0	0	0	0	0	0	1	0	1	1	0	0
Subject3_10-14-21_AuditoryStimulation2.MP4	Deep	0	0	0	0	0	0	0	0	1	0	1	1	0	0
Subject3_10-18-21_AuditoryStimulation2.MP4	Deep	0	0	0	0	0	0	0	0	0	0	0	0	0	0
Subject3_10-19-21_AuditoryStimulation2.MP4	No	0	0	0	0	0	0	0	0	0	0	0	0	0	0
Subject3_10-6-21_AuditoryStimulation2.MP4	Light	0	0	0	0	0	1	0	0	0	0	0	0	0	0
Subject3_10-7-21_AuditoryStimulation2.MP4	Light	0	0	0	0	0	1	0	0	0	0	0	0	0	0
Subject4_10-12-21_AuditoryStimulation2.MP4	No	0	0	0	0	0	0	0	0	0	0	0	0	0	0
Subject5_1-26-22_AuditoryStimulation2.MP4	No	0	0	0	0	0	0	1	0	0	0	0	0	0	0
Subject5_1-28-22_AuditoryStimulation2.MP4	No	0	0	0	0	0	0	0	0	0	0	0	0	0	0
Subject7_2-28-22_AuditoryStimulation2.MP4	Deep	0	0	0	0	0	0	0	0	0	0	0	0	0	0
Subject7_3-1-22_AuditoryStimulation2.MP4	Deep	0	0	0	0	0	0	0	0	0	0	0	0	0	0
Subject7_3-2-22_AuditoryStimulation2.MP4	Deep	0	0	0	0	0	0	0	0	0	1	0	0	0	0
Subject7_3-2-22_AuditoryStimulation3.MP4	Deep	0	0	0	0	0	0	0	0	0	1	0	0	0	0
Subject7_3-3-22_AuditoryStimulation1.MP4	Deep	0	0	0	0	0	0	0	0	0	1	0	0	0	1
Subject8_4-14-22_AuditoryStimulation3.MP4	No	0	0	0	0	0	0	0	0	0	0	0	0	0	1
Subject8_4-4-22_AuditoryStimulation3.MP4	No	0	1	0	0	0	0	0	0	0	0	0	0	0	0
Subject8_4-5-22_AuditoryStimulation1.MP4	No	0	1	0	0	0	0	0	0	0	0	0	0	0	0
Subject8_4-6-22_AuditoryStimulation3.MP4	No	0	1	0	0	0	0	0	0	0	0	0	0	0	0
Subject8_4-7-22_AuditoryStimulation1.MP4	No	0	0	0	0	0	0	0	0	0	0	0	0	0	0
Subject8_4-8-22_AuditoryStimulation1.MP4	No	0	0	0	0	0	0	0	0	0	0	0	0	0	0
Subject9_4-15-22_AuditoryStimulation2.MP4	Light	0	0	0	0	0	0	0	0	0	0	0	0	0	0
Subject9_4-19-22_AuditoryStimulation2.MP4	Light	0	0	0	0	0	0	0	0	0	0	0	0	0	0
Subject9_4-20-22_AuditoryStimulation2.MP4	No	0	0	0	0	0	0	0	0	0	0	0	0	0	0
Subject9_4-22-22_AuditoryStimulation2.MP4	No	0	0	0	0	0	0	0	0	0	0	0	0	0	0
Subject9_5-12-22_AuditoryStimulation1.MP4	No	0	0	0	0	0	0	0	0	0	0	0	0	0	1
Subject9_5-12-22_AuditoryStimulation3.MP4	No	0	0	0	0	0	0	0	0	0	0	0	0	0	1
Subject9_5-3-22_AuditoryStimulation1.MP4	No	0	0	0	0	0	0	0	0	0	0	0	0	0	0
Subject9_5-3-22_AuditoryStimulation3.MP4	No	0	0	0	0	0	0	0	0	0	0	0	0	0	0
Subject9_5-9-22_AuditoryStimulation1.MP4	No	0	0	0	0	0	0	0	0	0	0	0	0	0	1
Subject9_5-9-22_AuditoryStimulation2.MP4	No	0	0	0	0	0	0	0	0	0	0	0	0	0	1
Subject10_5-20-22_AuditoryStimulation1.MP4	No	0	0	0	0	0	0	0	0	0	0	0	0	0	0
Subject10_5-20-22_AuditoryStimulation2.MP4	No	0	0	0	0	0	0	0	0	0	0	0	0	0	0
Subject10_5-20-22_AuditoryStimulation3.MP4	No	0	0	0	0	0	0	0	0	0	0	0	0	0	0
Subject11_6-2-22_AuditoryStimulation2.MP4	Light	0	0	0	0	0	0	0	0	0	0	0	0	0	0
Subject12_7-6-22_AuditoryStimulation2.MP4	Light	0	0	0	0	0	0	0	0	0	0	0	0	0	0
Subject12_7-7-22_AuditoryStimulation2.MP4	Light	0	0	0	0	0	0	0	0	0	0	0	0	0	0
Subject13_7-20-22_AuditoryStimulation2.MP4	Light	0	0	0	0	0	0	0	0	0	0	0	0	0	0
Subject13_7-20-22_AuditoryStimulation3.MP4	Light	0	0	0	0	0	0	0	0	0	0	0	0	0	0
Subject14_8-16-22_AuditoryStimulation2.MP4	Light	0	0	0	0	0	0	0	0	0	0	0	0	0	0
Subject14_8-18-22_AuditoryStimulation2.MP4	Light	0	0	0	0	0	0	0	0	0	0	0	0	0	0
Subject14_8-19-22_AuditoryStimulation2.MP4	Deep	0	0	0	0	0	0	0	0	0	0	0	0	0	0
Subject15_8-19-22_AuditoryStimulation2.MP4	Deep	0	0	0	0	0	0	0	1	0	0	0	0	0	0
Subject15_8-22-22_AuditoryStimulation2.MP4	Light	0	0	0	0	0	0	0	0	0	0	0	0	0	0
Subject15_8-23-22_AuditoryStimulation2.MP4	Deep	0	0	0	0	0	0	0	0	0	0	0	0	0	0
Subject15_8-25-22_AuditoryStimulation2.MP4	Light	0	0	0	0	0	0	0	0	1	0	0	0	0	0
Subject16_10-11-22_AuditoryStimulation3.MP4	No	0	0	0	0	0	0	0	0	0	0	0	0	0	0
Subject16_10-13-22_AuditoryStimulation1.MP4	No	0	0	0	0	0	0	0	0	0	0	0	0	0	0
Subject16_10-17-22_AuditoryStimulation3.MP4	No	0	0	0	0	0	0	0	0	0	0	0	0	0	0
Subject16_9-7-22_AuditoryStimulation2.MP4	Light	0	1	0	0	0	0	0	0	1	0	0	0	0	0
Subject16_9-8-22_AuditoryStimulation2.MP4	No	0	1	0	0	0	0	0	0	1	0	0	0	0	0
Subject19_12-12-22_AuditoryStimulation2.MP4	Deep	0	0	0	0	0	0	0	0	1	0	1	0	0	0
Subject19_12-13-22_AuditoryStimulation2.MP4	Deep	0	0	0	0	0	0	0	0	1	0	1	0	0	0
Subject19_12-6-22_AuditoryStimulation2.MP4	Deep	0	0	0	0	0	0	0	0	0	0	0	0	0	0
Subject19_12-7-22_AuditoryStimulation2.MP4	Deep	0	0	0	0	0	0	0	0	0	0	0	0	0	0
Subject19_12-9-22_AuditoryStimulation2.MP4	Deep	0	0	0	0	0	0	0	0	0	0	0	0	0	0
Subject20_5-12-23_AuditoryStimulation2.MP4	No	0	0	0	0	0	0	0	0	1	0	0	0	0	0
Subject20_5-19-23_AuditoryStimulation2.MP4	No	0	0	0	1	0	0	0	0	0	0	0	0	1	0
Subject20_5-23-23_AuditoryStimulation2.MP4	No	0	0	0	0	0	0	0	0	0	0	0	0	0	0
Subject21_8-4-23_AuditoryStimulation2.MP4	Light	0	0	0	0	0	0	0	0	0	1	0	0	0	0
Subject21_8-7-23_AuditoryStimulation2.MP4	Deep	0	0	0	0	0	0	0	0	0	1	0	0	0	0
Subject24_10-16-23_AuditoryStimulation3.MP4	No	0	0	0	0	0	0	1	1	0	0	0	0	0	0
Subject25_10-30-23_AuditoryStimulation2.MP4	Deep	0	0	0	0	0	0	0	0	1	0	0	0	0	0
Subject25_10-31-23_AuditoryStimulation2.MP4	Deep	0	0	0	0	0	0	0	0	0	0	0	0	0	0
Subject26_10-30-23_AuditoryStimulation2.MP4	Light	0	0	0	0	0	0	0	0	1	1	0	0	0	0
Subject27_10-31-23_AuditoryStimulation2.MP4	No	0	0	0	0	0	0	0	0	0	0	0	0	0	0
Subject28_12-04-23_AuditoryStimulation2.MP4	Deep	0	0	0	0	0	0	0	0	0	0	0	0	0	0
Subject28_12-06-23_AuditoryStimulation2.MP4	Deep	0	0	0	0	0	0	0	0	0	0	0	0	0	0
Subject29_12-19-23_AuditoryStimulation1.MP4	No	0	0	0	0	0	0	1	1	0	0	0	0	0	0
Subject30_01-11-24_AuditoryStimulation2.MP4	Light	0	0	1	0	0	0	0	1	0	0	0	0	0	0
Subject31_02-02-24_AuditoryStimulation2.MP4	Light	0	0	0	0	0	0	1	0	0	0	0	0	0	0
Subject31_02-05-24_AuditoryStimulation2.MP4	Light	0	0	0	0	0	0	0	0	1	0	0	0	0	0
Subject31_02-16-24_AuditoryStimulation1.MP4	No	0	0	0	0	0	0	0	0	0	0	0	0	0	0
Subject31_02-16-24_AuditoryStimulation2.MP4	No	0	0	0	0	0	0	0	0	0	0	0	0	0	0
Subject31_02-16-24_AuditoryStimulation3.MP4	No	0	0	0	0	0	0	0	0	0	0	0	0	0	0
Subject31_02-19-24_AuditoryStimulation1.MP4	No	0	0	0	0	0	0	0	0	0	0	0	0	0	0
Subject31_02-19-24_AuditoryStimulation3.MP4	No	0	0	0	0	0	0	0	0	0	0	0	0	0	0
Subject31_02-20-24_AuditoryStimulation3.MP4	No	0	0	0	0	0	0	0	0	0	0	0	0	0	0
Subject31_02-21-24_AuditoryStimulation1.MP4	No	0	0	0	0	0	0	0	0	0	0	0	0	0	0
Subject31_02-21-24_AuditoryStimulation2.MP4	No	0	0	0	0	0	0	0	0	0	0	0	0	0	0
Subject31_02-22-24_AuditoryStimulation3.MP4	No	0	0	0	0	0	0	0	0	0	0	1	0	0	0
Subject31_02-23-24_AuditoryStimulation1.MP4	No	0	0	0	0	0	0	0	0	0	0	1	0	0	0
Subject31_02-23-24_AuditoryStimulation2.MP4	No	0	0	0	0	0	0	0	0	0	0	1	0	0	0
Subject31_02-23-24_AuditoryStimulation3.MP4	No	0	0	0	0	0	0	0	0	0	0	1	0	0	0
Subject31_02-26-24_AuditoryStimulation1.MP4	No	0	0	0	0	0	0	0	0	0	0	1	0	0	0
Subject31_02-26-24_AuditoryStimulation2.MP4	No	0	0	0	0	0	0	0	0	0	0	1	0	0	0
Subject31_02-26-24_AuditoryStimulation3.MP4	No	0	0	0	0	0	0	0	0	0	0	1	0	0	0
Subject31_02-27-24_AuditoryStimulation1.MP4	No	0	0	0	0	0	0	0	0	0	0	1	0	0	0
Subject31_02-28-24_AuditoryStimulation1.MP4	No	0	0	0	0	0	0	0	0	0	0	1	0	0	0
Subject31_02-28-24_AuditoryStimulation3.MP4	No	0	0	0	0	0	0	0	0	0	0	1	0	0	0
Subject31_02-29-24_AuditoryStimulation1.MP4	No	0	0	0	0	0	0	0	0	0	0	0	0	0	0
Subject31_02-29-24_AuditoryStimulation3.MP4	No	0	0	0	0	0	0	0	0	0	0	0	0	0	0
Subject31_03-11-24_AuditoryStimulation2.MP4	No	0	0	0	0	0	0	0	0	0	0	0	0	0	0
Subject31_03-11-24_AuditoryStimulation3.MP4	No	0	0	0	0	0	0	0	0	0	0	0	0	0	0
Subject31_03-12-24_AuditoryStimulation1.MP4	No	0	0	0	0	0	0	0	0	0	0	0	0	0	0
Subject32_03-25-24_AuditoryStimulation2.MP4	Light	0	0	0	0	0	0	0	1	0	1	0	0	0	0
Subject33_04-05-24_AuditoryStimulation2.MP4	Light	0	0	0	0	0	0	0	0	0	0	0	0	0	0
Subject33_04-23-24_AuditoryStimulation1.MP4	No	0	0	0	0	0	0	1	0	0	0	0	0	0	0
Subject33_04-23-24_AuditoryStimulation3.MP4	No	0	0	0	0	0	0	1	0	0	0	0	0	0	0
Subject33_04-24-24_AuditoryStimulation1.MP4	No	0	0	0	0	0	0	1	0	0	0	0	0	0	0
Subject33_04-24-24_AuditoryStimulation3.MP4	No	0	0	0	0	0	0	1	0	0	0	0	0	0	0
Subject35_06-26-2024_AuditoryStimulation2.MP4	Light	0	0	0	0	0	0	0	1	0	0	0	0	0	0
Subject36_07-08-2024_AuditoryStimulation2.MP4	Light	0	0	0	0	0	0	1	1	1	0	0	0	0	0
Subject36_07-09-2024_AuditoryStimulation2.MP4	Light	0	0	0	0	0	0	1	1	1	0	0	0	0	0
Subject36_07-10-2024_AuditoryStimulation2.MP4	Light	0	0	0	0	0	0	0	0	1	0	0	0	0	0
Subject36_07-11-2024_AuditoryStimulation2.MP4	Light	0	0	0	0	0	0	0	0	1	0	0	0	0	0
Subject36_07-12-2024_AuditoryStimulation2.MP4	Light	0	0	0	0	0	0	0	0	0	0	0	0	0	0
Subject36_07-13-2024_AuditoryStimulation2.MP4	No	0	0	0	0	0	0	0	0	0	0	0	0	0	0
Subject36_07-16-2024_AuditoryStimulation2.MP4	No	0	0	0	0	0	0	0	0	0	0	0	0	0	0
Subject36_07-19-2024_AuditoryStimulation2.MP4	No	0	0	0	0	0	0	0	0	1	0	0	0	0	0
Subject36_07-20-2024_AuditoryStimulation2.MP4	No	0	0	0	0	0	0	0	0	1	0	0	0	0	0
Subject36_07-23-2024_AuditoryStimulation1.MP4	No	0	0	0	0	0	0	0	0	1	0	0	0	0	0
Subject36_07-24-2024_AuditoryStimulation1.MP4	No	0	0	0	0	0	0	0	0	0	0	0	0	0	0
Subject36_07-24-2024_AuditoryStimulation2.MP4	No	0	0	0	0	0	0	0	0	0	0	0	0	0	0
Subject36_07-24-2024_AuditoryStimulation3.MP4	No	0	0	0	0	0	0	0	0	0	0	0	0	0	0
Subject36_07-25-2024_AuditoryStimulation1.MP4	No	0	0	0	0	0	0	0	0	0	0	0	0	0	0
Subject36_07-25-2024_AuditoryStimulation3.MP4	No	0	0	0	0	0	0	0	0	0	0	0	0	0	0
Subject36_07-26-2024_AuditoryStimulation1.MP4	No	0	0	0	0	0	0	0	0	0	0	0	0	0	0
Subject36_07-28-2024_AuditoryStimulation1.MP4	No	0	0	0	0	0	0	0	0	0	0	0	0	0	0
Subject36_07-31-2024_AuditoryStimulation1.MP4	No	0	0	0	0	0	0	0	0	0	0	0	0	0	0
Subject36_08-01-2024_AuditoryStimulation1.MP4	No	0	0	0	0	0	0	0	0	0	0	0	0	0	0
Subject36_08-03-2024_AuditoryStimulation1.MP4	No	0	0	0	0	0	0	0	0	0	0	0	0	0	0
Subject36_08-03-2024_AuditoryStimulation3.MP4	No	0	0	0	0	0	0	0	0	0	0	0	0	0	0
Subject1_9-15-21_AuditoryStimulation2.MP4	Light	1	0	0	0	0	0	0	0	0	0	0	0	0	0
Subject1_9-20-21_AuditoryStimulation2.MP4	No	1	0	0	0	0	0	0	0	0	0	0	0	0	0
Subject1_9-21-21_AuditoryStimulation2.MP4	No	1	0	0	0	0	0	0	0	0	0	0	0	0	0
Subject1_9-22-21_AuditoryStimulation2.MP4	No	1	0	0	0	0	0	0	0	0	0	0	0	0	0
Subject2_10-1-21_AuditoryStimulation1.MP4	No	1	0	0	0	0	0	1	0	0	0	0	0	0	0
Subject2_10-1-21_AuditoryStimulation3.MP4	No	1	0	0	0	0	0	1	0	0	0	0	0	0	0
Subject2_10-12-21_AuditoryStimulation1.MP4	No	1	0	0	0	0	0	0	0	0	0	0	1	0	0
Subject2_10-12-21_AuditoryStimulation3.MP4	No	1	0	0	0	0	0	0	0	0	0	0	1	0	0
Subject2_10-15-21_AuditoryStimulation2.MP4	No	1	0	0	0	0	0	0	0	0	0	0	0	0	0
Subject2_10-15-21_AuditoryStimulation3.MP4	No	1	0	0	0	0	0	0	0	0	0	0	0	0	0
Subject2_10-20-21_AuditoryStimulation1.MP4	No	1	0	0	0	0	0	0	0	0	0	0	0	0	0
Subject2_10-20-21_AuditoryStimulation2.MP4	No	1	0	0	0	0	0	0	0	0	0	0	0	0	0
Subject2_10-20-21_AuditoryStimulation3.MP4	No	1	0	0	0	0	0	0	0	0	0	0	0	0	0
Subject2_10-4-21_AuditoryStimulation1.MP4	No	1	0	0	0	0	0	0	0	0	0	0	0	0	0
Subject2_10-4-21_AuditoryStimulation2.MP4	No	1	0	0	0	0	0	0	0	0	0	0	0	0	0
Subject2_10-4-21_AuditoryStimulation3.MP4	No	1	0	0	0	0	0	0	0	0	0	0	0	0	0
Subject2_10-5-21_AuditoryStimulation1.MP4	No	1	0	0	0	0	0	0	0	0	0	0	0	0	0
Subject2_10-5-21_AuditoryStimulation2.MP4	No	1	0	0	0	0	0	0	0	0	0	0	0	0	0
Subject2_10-6-21_AuditoryStimulation1.MP4	No	1	0	0	0	0	0	0	0	0	0	0	0	0	0
Subject2_10-6-21_AuditoryStimulation2.MP4	No	1	0	0	0	0	0	0	0	0	0	0	0	0	0
Subject2_10-6-21_AuditoryStimulation3.MP4	No	1	0	0	0	0	0	0	0	0	0	0	0	0	0
Subject2_10-7-21_AuditoryStimulation1.MP4	No	1	0	0	0	0	0	0	0	0	0	0	1	0	0
Subject2_10-7-21_AuditoryStimulation2.MP4	No	1	0	0	0	0	0	0	0	0	0	0	1	0	0
Subject2_10-7-21_AuditoryStimulation3.MP4	No	1	0	0	0	0	0	0	0	0	0	0	1	0	0
Subject2_10-8-21_AuditoryStimulation1.MP4	No	1	0	0	0	0	0	0	0	0	0	0	1	0	0
Subject2_10-8-21_AuditoryStimulation2.MP4	No	1	0	0	0	0	0	0	0	0	0	0	1	0	0
Subject2_9-15-21_AuditoryStimulation2.MP4	Deep	1	0	0	0	0	0	0	0	0	0	0	0	0	0
Subject2_9-16-21_AuditoryStimulation2.MP4	Deep	1	0	0	0	0	0	0	0	0	0	0	0	0	0
Subject2_9-21-21_AuditoryStimulation2.MP4	Light	1	0	0	0	0	0	0	0	0	0	0	0	0	0
Subject2_9-21-21_AuditoryStimulation3.MP4	Light	1	0	0	0	0	0	0	0	0	0	0	0	0	0
Subject2_9-22-21_AuditoryStimulation1.MP4	Light	1	0	0	0	0	0	0	0	0	0	0	0	0	0
Subject2_9-23-21_AuditoryStimulation1.MP4	No	1	0	0	0	0	0	0	0	0	0	0	0	0	0
Subject2_9-23-21_AuditoryStimulation3.MP4	No	1	0	0	0	0	0	0	0	0	0	0	0	0	0
Subject2_9-24-21_AuditoryStimulation1.MP4	No	1	0	0	0	0	0	0	0	0	0	0	0	0	0
Subject2_9-24-21_AuditoryStimulation2.MP4	No	1	0	0	0	0	0	0	0	0	0	0	0	0	0
Subject2_9-27-21_AuditoryStimulation1.MP4	No	1	0	0	0	0	0	0	0	0	0	0	0	0	0
Subject2_9-27-21_AuditoryStimulation2.MP4	No	1	0	0	0	0	0	0	0	0	0	0	0	0	0
Subject2_9-27-21_AuditoryStimulation3.MP4	No	1	0	0	0	0	0	0	0	0	0	0	0	0	0
Subject2_9-28-21_AuditoryStimulation2.MP4	No	1	0	0	0	0	0	1	0	0	0	0	0	0	0
Subject2_9-28-21_AuditoryStimulation3.MP4	No	1	0	0	0	0	0	1	0	0	0	0	0	0	0
Subject2_9-29-21_AuditoryStimulation1.MP4	No	1	0	0	0	0	0	1	0	0	0	0	0	0	0
Subject2_9-29-21_AuditoryStimulation2.MP4	No	1	0	0	0	0	0	1	0	0	0	0	0	0	0
Subject2_9-29-21_AuditoryStimulation3.MP4	No	1	0	0	0	0	0	1	0	0	0	0	0	0	0
Subject2_9-30-21_AuditoryStimulation1.MP4	No	1	0	0	0	0	0	1	0	0	0	0	0	0	0
Subject2_9-30-21_AuditoryStimulation2.MP4	No	1	0	0	0	0	0	1	0	0	0	0	0	0	0
Subject2_9-30-21_AuditoryStimulation3.MP4	No	1	0	0	0	0	0	1	0	0	0	0	0	0	0
Subject3_10-8-21_AuditoryStimulation2.MP4	Light	1	0	0	0	0	1	0	0	0	0	0	0	0	0
Subject3_11-10-21_AuditoryStimulation1.MP4	No	1	0	0	0	0	0	0	0	0	0	0	0	0	0
Subject3_11-10-21_AuditoryStimulation2.MP4	No	1	0	0	0	0	0	0	0	0	0	0	0	0	0
Subject3_11-10-21_AuditoryStimulation3.MP4	No	1	0	0	0	0	0	0	0	0	0	0	0	0	0
Subject4_10-11-21_AuditoryStimulation2.MP4	No	1	0	0	0	0	0	0	0	0	0	0	0	0	0
Subject4_10-13-21_AuditoryStimulation2.MP4	No	1	0	0	0	0	0	0	0	0	0	0	0	0	0
Subject4_10-14-21_AuditoryStimulation2.MP4	No	1	0	0	0	0	0	0	0	0	0	0	0	0	0
Subject4_10-15-21_AuditoryStimulation2.MP4	No	1	0	0	0	0	0	0	0	0	0	0	0	0	0
Subject4_10-18-21_AuditoryStimulation2.MP4	No	1	0	0	0	0	0	0	0	1	0	0	0	0	0
Subject4_10-19-21_AuditoryStimulation2.MP4	No	1	0	0	0	0	0	0	0	1	0	0	0	0	0
Subject4_10-25-21_AuditoryStimulation1.MP4	No	1	0	0	0	0	0	0	0	0	0	0	0	0	1
Subject4_10-25-21_AuditoryStimulation2.MP4	No	1	0	0	0	0	0	0	0	0	0	0	0	0	1
Subject4_10-25-21_AuditoryStimulation3.MP4	No	1	0	0	0	0	0	0	0	0	0	0	0	0	1
Subject4_10-26-21_AuditoryStimulation1.MP4	No	1	0	0	0	0	0	0	0	0	0	0	0	0	1
Subject4_10-26-21_AuditoryStimulation2.MP4	No	1	0	0	0	0	0	0	0	0	0	0	0	0	1
Subject4_10-26-21_AuditoryStimulation3.MP4	No	1	0	0	0	0	0	0	0	0	0	0	0	0	1
Subject4_10-27-21_AuditoryStimulation1.MP4	No	1	0	0	0	0	0	0	0	0	0	0	0	0	1
Subject4_10-27-21_AuditoryStimulation2.MP4	No	1	0	0	0	0	0	0	0	0	0	0	0	0	1
Subject4_10-27-21_AuditoryStimulation3.MP4	No	1	0	0	0	0	0	0	0	0	0	0	0	0	1
Subject4_10-28-21_AuditoryStimulation1.MP4	No	1	0	0	0	0	0	0	0	0	0	0	0	0	1
Subject4_10-28-21_AuditoryStimulation2.MP4	No	1	0	0	0	0	0	0	0	0	0	0	0	0	1
Subject4_10-29-21_AuditoryStimulation1.MP4	No	1	0	0	0	0	0	0	0	0	0	0	0	0	1
Subject4_10-29-21_AuditoryStimulation3.MP4	No	1	0	0	0	0	0	0	0	0	0	0	0	0	1
Subject4_11-12-21_AuditoryStimulation1.MP4	No	1	0	0	0	0	0	0	0	0	0	0	0	0	0
Subject4_11-12-21_AuditoryStimulation2.MP4	No	1	0	0	0	0	0	0	0	0	0	0	0	0	0
Subject4_11-3-21_AuditoryStimulation1.MP4	No	1	0	0	0	0	0	1	0	0	0	0	0	0	1
Subject4_11-3-21_AuditoryStimulation2.MP4	No	1	0	0	0	0	0	1	0	0	0	0	0	0	1
Subject4_11-3-21_AuditoryStimulation3.MP4	No	1	0	0	0	0	0	1	0	0	0	0	0	0	1
Subject4_11-4-21_AuditoryStimulation1.MP4	No	1	0	0	0	0	0	1	0	0	0	0	0	0	1
Subject4_11-4-21_AuditoryStimulation2.MP4	No	1	0	0	0	0	0	1	0	0	0	0	0	0	1
Subject4_11-4-21_AuditoryStimulation3.MP4	No	1	0	0	0	0	0	1	0	0	0	0	0	0	1
Subject4_11-9-21_AuditoryStimulation1.MP4	No	1	0	0	0	0	0	0	0	0	0	0	0	0	0
Subject4_11-9-21_AuditoryStimulation2.MP4	No	1	0	0	0	0	0	0	0	0	0	0	0	0	0
Subject4_11-9-21_AuditoryStimulation3.MP4	No	1	0	0	0	0	0	0	0	0	0	0	0	0	0
Subject5_1-24-22_AuditoryStimulation2.MP4	No	1	0	0	0	0	0	1	0	0	0	0	0	0	0
Subject5_1-25-22_AuditoryStimulation2.MP4	No	1	0	0	0	0	0	1	0	0	0	0	0	0	0
Subject6_2-10-22_AuditoryStimulation2.MP4	No	1	0	0	1	0	0	1	0	0	0	0	0	0	1
Subject6_2-15-22_AuditoryStimulation1.MP4	No	1	0	0	0	0	0	0	0	0	0	0	0	0	0
Subject6_2-15-22_AuditoryStimulation2.MP4	No	1	0	0	0	0	0	0	0	0	0	0	0	0	0
Subject6_2-15-22_AuditoryStimulation3.MP4	No	1	0	0	0	0	0	0	0	0	0	0	0	0	0
Subject6_2-24-22_AuditoryStimulation1.MP4	No	1	0	0	0	0	0	0	0	0	0	0	0	0	0
Subject6_2-24-22_AuditoryStimulation2.MP4	No	1	0	0	0	0	0	0	0	0	0	0	0	0	0
Subject6_2-24-22_AuditoryStimulation3.MP4	No	1	0	0	0	0	0	0	0	0	0	0	0	0	0
Subject6_2-8-22_AuditoryStimulation2.MP4	No	1	0	0	0	0	0	0	0	0	0	0	0	0	0
Subject7_3-10-22_AuditoryStimulation2.MP4	Light	1	0	0	0	0	0	0	0	0	0	0	0	0	0
Subject7_3-11-22_AuditoryStimulation2.MP4	No	1	0	0	0	0	0	0	0	0	0	0	0	0	0
Subject7_3-3-22_AuditoryStimulation2.MP4	Deep	1	0	0	0	0	0	0	0	0	1	0	0	0	1
Subject7_3-3-22_AuditoryStimulation3.MP4	Deep	1	0	0	0	0	0	0	0	0	1	0	0	0	1
Subject18_3-7-22_AuditoryStimulation1.MP4	Light	1	0	0	0	0	0	0	0	0	1	0	0	0	1
Subject7_3-7-22_AuditoryStimulation2.MP4	Light	1	0	0	0	0	0	0	0	0	1	0	0	0	1
Subject7_3-7-22_AuditoryStimulation3.MP4	Light	1	0	0	0	0	0	0	0	0	1	0	0	0	1
Subject7_3-8-22_AuditoryStimulation2.MP4	Light	1	0	0	0	0	0	0	0	0	1	0	0	0	1
Subject7_3-8-22_AuditoryStimulation3.MP4	Light	1	0	0	0	0	0	0	0	0	1	0	0	0	1
Subject7_3-9-22_AuditoryStimulation1.MP4	Light	1	0	0	0	0	0	0	0	0	0	0	0	0	1
Subject7_3-9-22_AuditoryStimulation2.MP4	Light	1	0	0	0	0	0	0	0	0	0	0	0	0	1
Subject7_3-9-22_AuditoryStimulation3.MP4	Light	1	0	0	0	0	0	0	0	0	0	0	0	0	1
Subject8_4-11-22_AuditoryStimulation2.MP4	No	1	0	0	0	0	0	0	0	0	0	0	0	0	0
Subject8_4-14-22_AuditoryStimulation1.MP4	No	1	0	0	0	0	0	0	0	0	0	0	0	0	1
Subject8_4-14-22_AuditoryStimulation2.MP4	No	1	0	0	0	0	0	0	0	0	0	0	0	0	1
Subject8_4-15-22_AuditoryStimulation2.MP4	No	1	0	0	0	0	0	0	0	0	0	0	0	0	1
Subject8_4-4-22_AuditoryStimulation1.MP4	No	1	1	0	0	0	0	0	0	0	0	0	0	0	0
Subject8_4-4-22_AuditoryStimulation2.MP4	No	1	1	0	0	0	0	0	0	0	0	0	0	0	0
Subject8_4-5-22_AuditoryStimulation2.MP4	No	1	1	0	0	0	0	0	0	0	0	0	0	0	0
Subject8_4-6-22_AuditoryStimulation2.MP4	No	1	1	0	0	0	0	0	0	0	0	0	0	0	0
Subject8_4-7-22_AuditoryStimulation2.MP4	No	1	0	0	0	0	0	0	0	0	0	0	0	0	0
Subject8_4-7-22_AuditoryStimulation3.MP4	No	1	0	0	0	0	0	0	0	0	0	0	0	0	0
Subject8_4-8-22_AuditoryStimulation2.MP4	No	1	0	0	0	0	0	0	0	0	0	0	0	0	0
Subject9_4-18-22_AuditoryStimulation2.MP4	Light	1	0	0	0	0	0	0	0	0	0	0	0	0	0
Subject9_4-21-22_AuditoryStimulation2.MP4	No	1	0	0	0	0	0	0	0	0	0	0	0	0	0
Subject9_4-25-22_AuditoryStimulation2.MP4	No	1	0	0	0	0	0	0	0	0	0	0	0	0	0
Subject9_4-26-22_AuditoryStimulation1.MP4	No	1	0	0	0	0	0	0	0	0	0	0	0	0	0
Subject9_4-26-22_AuditoryStimulation2.MP4	No	1	0	0	0	0	0	0	0	0	0	0	0	0	0
Subject9_4-27-22_AuditoryStimulation1.MP4	No	1	0	0	0	0	0	0	0	0	0	0	0	0	0
Subject9_4-27-22_AuditoryStimulation3.MP4	No	1	0	0	0	0	0	0	0	0	0	0	0	0	0
Subject9_4-29-22_AuditoryStimulation3.MP4	No	1	0	0	0	0	0	0	0	0	0	0	0	0	0
Subject9_5-11-22_AuditoryStimulation1.MP4	No	1	0	0	0	0	0	0	0	0	0	0	0	0	1
Subject9_5-11-22_AuditoryStimulation2.MP4	No	1	0	0	0	0	0	0	0	0	0	0	0	0	1
Subject9_5-11-22_AuditoryStimulation3.MP4	No	1	0	0	0	0	0	0	0	0	0	0	0	0	1
Subject9_5-12-22_AuditoryStimulation2.MP4	No	1	0	0	0	0	0	0	0	0	0	0	0	0	1
Subject9_5-3-22_AuditoryStimulation2.MP4	No	1	0	0	0	0	0	0	0	0	0	0	0	0	0
Subject9_5-6-22_AuditoryStimulation1.MP4	No	1	0	0	0	0	0	0	0	0	0	0	0	0	1
Subject9_5-6-22_AuditoryStimulation3.MP4	No	1	0	0	0	0	0	0	0	0	0	0	0	0	1
Subject11_6-3-22_AuditoryStimulation2.MP4	Light	1	0	0	0	0	0	0	0	0	0	0	0	0	0
Subject11_6-6-22_AuditoryStimulation2.MP4	No	1	0	0	0	0	0	0	0	0	0	0	0	0	0
Subject12_7-11-22_AuditoryStimulation2.MP4	Light	1	0	0	0	0	0	0	0	0	0	0	0	0	0
Subject12_7-12-22_AuditoryStimulation2.MP4	Light	1	1	0	0	0	0	0	0	0	0	0	0	0	0
Subject12_7-13-22_AuditoryStimulation2.MP4	Light	1	1	0	0	0	0	0	0	0	0	0	0	0	0
Subject12_7-14-22_AuditoryStimulation2.MP4	Light	1	1	0	0	0	0	0	0	0	0	0	0	0	0
Subject12_7-18-22_AuditoryStimulation3.MP4	Light	1	1	0	0	0	0	0	0	0	0	0	0	0	1
Subject12_7-26-22_AuditoryStimulation1.MP4	No	1	0	0	0	0	0	0	0	0	0	0	0	0	0
Subject12_7-26-22_AuditoryStimulation2.MP4	No	1	0	0	0	0	0	0	0	0	0	0	0	0	0
Subject12_7-26-22_AuditoryStimulation3.MP4	No	1	0	0	0	0	0	0	0	0	0	0	0	0	0
Subject12_7-27-22_AuditoryStimulation1.MP4	No	1	0	0	0	0	0	0	0	0	0	0	0	0	0
Subject12_7-27-22_AuditoryStimulation2.MP4	No	1	0	0	0	0	0	0	0	0	0	0	0	0	0
Subject12_7-27-22_AuditoryStimulation3.MP4	No	1	0	0	0	0	0	0	0	0	0	0	0	0	0
Subject12_7-28-22_AuditoryStimulation1.MP4	No	1	0	0	0	0	0	0	0	0	0	0	0	0	0
Subject12_7-28-22_AuditoryStimulation2.MP4	No	1	0	0	0	0	0	0	0	0	0	0	0	0	0
Subject12_7-29-22_AuditoryStimulation1.MP4	No	1	0	0	0	0	0	0	0	0	0	0	0	0	0
Subject12_7-29-22_AuditoryStimulation2.MP4	No	1	0	0	0	0	0	0	0	0	0	0	0	0	0
Subject12_7-29-22_AuditoryStimulation3.MP4	No	1	0	0	0	0	0	0	0	0	0	0	0	0	0
Subject12_7-8-22_AuditoryStimulation2.MP4	No	1	0	0	0	0	0	0	0	0	0	0	0	0	0
Subject13_7-11-22_AuditoryStimulation2.MP4	Light	1	0	0	0	0	0	0	0	0	0	0	0	0	0
Subject13_7-12-22_AuditoryStimulation2.MP4	Light	1	0	0	0	0	0	0	0	0	0	0	0	0	0
Subject13_7-14-22_AuditoryStimulation2.MP4	Light	1	0	0	0	0	0	0	0	0	0	0	0	0	0
Subject13_7-15-22_AuditoryStimulation2.MP4	Light	1	0	0	0	0	0	0	0	0	0	0	0	0	0
Subject13_7-18-22_AuditoryStimulation2.MP4	Light	1	0	0	0	0	0	0	0	0	0	0	0	0	0
Subject13_7-19-22_AuditoryStimulation2.MP4	Light	1	0	0	0	0	0	0	0	0	0	0	0	0	0
Subject13_7-20-22_AuditoryStimulation1.MP4	Light	1	0	0	0	0	0	0	0	0	0	0	0	0	0
Subject13_7-21-22_AuditoryStimulation2.MP4	Light	1	0	0	0	0	0	0	0	0	0	0	0	0	0
Subject13_7-21-22_AuditoryStimulation3.MP4	Light	1	0	0	0	0	0	0	0	0	0	0	0	0	0
Subject13_7-22-22_AuditoryStimulation2.MP4	Light	1	0	0	0	0	0	0	0	0	0	0	0	0	0
Subject13_7-26-22_AuditoryStimulation1.MP4	No	1	0	0	0	0	0	0	0	0	0	0	0	0	0
Subject13_7-26-22_AuditoryStimulation2.MP4	No	1	0	0	0	0	0	0	0	0	0	0	0	0	0
Subject13_7-26-22_AuditoryStimulation3.MP4	No	1	0	0	0	0	0	0	0	0	0	0	0	0	0
Subject13_7-27-22_AuditoryStimulation2.MP4	No	1	0	0	0	0	0	0	0	0	0	0	0	0	0
Subject13_7-27-22_AuditoryStimulation3.MP4	No	1	0	0	0	0	0	0	0	0	0	0	0	0	0
Subject13_7-28-22_AuditoryStimulation1.MP4	No	1	0	0	0	0	0	0	0	0	0	0	0	0	0
Subject13_7-28-22_AuditoryStimulation2.MP4	No	1	0	0	0	0	0	0	0	0	0	0	0	0	0
Subject13_7-28-22_AuditoryStimulation3.MP4	No	1	0	0	0	0	0	0	0	0	0	0	0	0	0
Subject15_9-2-22_AuditoryStimulation2.MP4	No	1	0	0	0	0	0	0	0	0	0	0	0	0	0
Subject15_9-8-22_AuditoryStimulation2.MP4	No	1	0	0	0	0	0	0	0	0	0	0	0	0	0
Subject16_10-11-22_AuditoryStimulation1.MP4	No	1	0	0	0	0	0	0	0	0	0	0	0	0	0
Subject16_10-11-22_AuditoryStimulation2.MP4	No	1	0	0	0	0	0	0	0	0	0	0	0	0	0
Subject16_10-12-22_AuditoryStimulation2.MP4	No	1	0	0	0	0	0	0	0	0	0	0	0	0	0
Subject16_10-13-22_AuditoryStimulation2.MP4	No	1	0	0	0	0	0	0	0	0	0	0	0	0	0
Subject16_10-13-22_AuditoryStimulation3.MP4	No	1	0	0	0	0	0	0	0	0	0	0	0	0	0
Subject16_10-17-22_AuditoryStimulation1.MP4	No	1	0	0	0	0	0	0	0	0	0	0	0	0	0
Subject16_10-17-22_AuditoryStimulation2.MP4	No	1	0	0	0	0	0	0	0	0	0	0	0	0	0
Subject16_10-18-22_AuditoryStimulation1.MP4	No	1	0	0	0	0	0	0	0	0	0	0	0	0	0
Subject16_10-18-22_AuditoryStimulation2.MP4	No	1	0	0	0	0	0	0	0	0	0	0	0	0	0
Subject16_10-18-22_AuditoryStimulation3.MP4	No	1	0	0	0	0	0	0	0	0	0	0	0	0	0
Subject16_10-19-22_AuditoryStimulation1.MP4	No	1	0	0	0	0	0	0	0	0	0	0	0	0	0
Subject16_10-19-22_AuditoryStimulation2.MP4	No	1	0	0	0	0	0	0	0	0	0	0	0	0	0
Subject16_10-19-22_AuditoryStimulation3.MP4	No	1	0	0	0	0	0	0	0	0	0	0	0	0	0
Subject16_10-21-22_AuditoryStimulation1.MP4	No	1	0	0	0	0	0	0	0	0	0	0	0	0	0
Subject16_10-21-22_AuditoryStimulation2.MP4	No	1	0	0	0	0	0	0	0	0	0	0	0	0	0
Subject16_10-21-22_AuditoryStimulation3.MP4	No	1	0	0	0	0	0	0	0	0	0	0	0	0	0
Subject16_10-24-22_AuditoryStimulation1.MP4	No	1	0	0	0	0	0	0	0	0	0	0	0	0	0
Subject16_10-24-22_AuditoryStimulation2.MP4	No	1	0	0	0	0	0	0	0	0	0	0	0	0	0
Subject16_10-24-22_AuditoryStimulation3.MP4	No	1	0	0	0	0	0	0	0	0	0	0	0	0	0
Subject16_10-25-22_AuditoryStimulation1.MP4	No	1	0	0	0	0	0	0	0	0	0	0	0	0	0
Subject16_10-25-22_AuditoryStimulation2.MP4	No	1	0	0	0	0	0	0	0	0	0	0	0	0	0
Subject16_10-25-22_AuditoryStimulation3.MP4	No	1	0	0	0	0	0	0	0	0	0	0	0	0	0
Subject16_10-27-22_AuditoryStimulation1.MP4	No	1	0	0	0	0	0	0	0	0	0	0	0	0	0
Subject16_10-27-22_AuditoryStimulation2.MP4	No	1	0	0	0	0	0	0	0	0	0	0	0	0	0
Subject16_10-27-22_AuditoryStimulation3.MP4	No	1	0	0	0	0	0	0	0	0	0	0	0	0	0
Subject16_10-4-22_AuditoryStimulation2.MP4	No	1	0	0	0	0	0	0	0	0	0	0	0	0	0
Subject16_11-1-22_AuditoryStimulation1.MP4	No	1	0	0	0	0	0	0	0	0	0	0	0	0	0
Subject16_11-1-22_AuditoryStimulation2.MP4	No	1	0	0	0	0	0	0	0	0	0	0	0	0	0
Subject16_11-1-22_AuditoryStimulation3.MP4	No	1	0	0	0	0	0	0	0	0	0	0	0	0	0
Subject16_9-15-22_AuditoryStimulation2.MP4	No	1	0	0	0	0	0	0	0	0	0	0	0	0	0
Subject16_9-16-22_AuditoryStimulation2.MP4	No	1	0	0	0	0	0	0	0	0	0	0	0	0	0
Subject16_9-20-22_AuditoryStimulation2.MP4	No	1	0	0	0	0	0	0	0	0	0	0	0	0	0
Subject16_9-21-22_AuditoryStimulation2.MP4	No	1	0	0	0	0	0	0	0	0	0	0	0	0	0
Subject16_9-22-22_AuditoryStimulation2.MP4	No	1	0	0	0	0	0	0	0	0	0	0	0	0	0
Subject16_9-26-22_AuditoryStimulation2.MP4	No	1	0	0	0	0	0	0	0	1	0	0	0	0	0
Subject16_9-27-22_AuditoryStimulation2.MP4	No	1	0	0	0	0	0	0	0	1	0	0	0	0	0
Subject16_9-28-22_AuditoryStimulation2.MP4	No	1	0	0	0	0	0	0	0	1	0	0	0	0	0
Subject16_9-29-22_AuditoryStimulation2.MP4	No	1	0	0	0	0	0	0	0	1	0	0	0	0	0
Subject16_9-9-22_AuditoryStimulation2.MP4	No	1	1	0	0	0	0	0	0	1	0	0	0	0	0
Subject17_10-3-22_AuditoryStimulation2.MP4	No	1	0	1	0	0	0	1	0	0	0	0	0	0	0
Subject17_9-26-22_AuditoryStimulation2.MP4	No	1	0	0	0	0	0	0	0	0	0	0	0	0	0
Subject17_9-27-22_AuditoryStimulation2.MP4	No	1	0	1	0	0	0	0	0	0	0	0	0	0	0
Subject17_9-28-22_AuditoryStimulation2.MP4	No	1	0	1	0	0	0	0	0	0	0	0	0	0	0
Subject18_11-10-22_AuditoryStimulation2.MP4	Deep	1	0	0	0	0	0	0	0	0	0	0	0	0	0
Subject18_11-5-22_AuditoryStimulation2.MP4	Light	1	0	0	0	0	0	0	0	0	0	0	0	0	0
Subject18_11-7-22_AuditoryStimulation2.MP4	Deep	1	0	0	0	0	0	0	0	0	0	0	0	0	0
Subject18_11-9-22_AuditoryStimulation2.MP4	Deep	1	0	0	0	0	0	0	0	0	0	0	0	0	0
Subject19_1-11-23_AuditoryStimulation1.MP4	No	1	0	0	0	0	0	0	0	0	0	0	0	0	1
Subject19_1-11-23_AuditoryStimulation2.MP4	No	1	0	0	0	0	0	0	0	0	0	0	0	0	1
Subject19_1-13-23_AuditoryStimulation1.MP4	No	1	0	0	0	0	0	0	0	0	0	0	0	0	1
Subject19_1-13-23_AuditoryStimulation2.MP4	No	1	0	0	0	0	0	0	0	0	0	0	0	0	1
Subject19_1-13-23_AuditoryStimulation3.MP4	No	1	0	0	0	0	0	0	0	0	0	0	0	0	1
Subject19_1-3-23_AuditoryStimulation1.MP4	No	1	0	0	0	0	0	0	0	0	0	0	0	0	0
Subject19_1-3-23_AuditoryStimulation2.MP4	No	1	0	0	0	0	0	0	0	0	0	0	0	0	0
Subject19_1-3-23_AuditoryStimulation3.MP4	No	1	0	0	0	0	0	0	0	0	0	0	0	0	0
Subject19_1-4-23_AuditoryStimulation1.MP4	Light	1	0	0	0	0	0	0	0	0	0	0	0	0	0
Subject19_1-4-23_AuditoryStimulation2.MP4	Light	1	0	0	0	0	0	0	0	0	0	0	0	0	0
Subject19_1-4-23_AuditoryStimulation3.MP4	Light	1	0	0	0	0	0	0	0	0	0	0	0	0	0
Subject19_1-6-23_AuditoryStimulation1.MP4	Light	1	0	0	0	0	0	0	0	0	0	0	0	0	0
Subject191-6-23_AuditoryStimulation2.MP4	Light	1	0	0	0	0	0	0	0	0	0	0	0	0	0
Subject19_1-6-23_AuditoryStimulation3.MP4	Light	1	0	0	0	0	0	0	0	0	0	0	0	0	0
Subject19_1-9-23_AuditoryStimulation1.MP4	No	1	0	0	0	0	0	0	0	0	0	0	0	0	0
Subject19_1-9-23_AuditoryStimulation2.MP4	No	1	0	0	0	0	0	0	0	0	0	0	0	0	0
Subject19_1-9-23_AuditoryStimulation3.MP4	No	1	0	0	0	0	0	0	0	0	0	0	0	0	0
Subject19_12-14-22_AuditoryStimulation2.MP4	Deep	1	0	0	0	0	0	0	0	1	0	1	0	0	0
Subject19_12-19-22_AuditoryStimulation2.MP4	Light	1	0	1	0	0	0	0	0	0	0	0	0	0	0
Subject19_12-21-22_AuditoryStimulation2.MP4	Light	1	0	1	0	0	0	0	0	0	0	0	0	0	0
Subject19_12-28-22_AuditoryStimulation2.MP4	No	1	0	1	0	0	0	0	0	0	0	0	0	0	0
Subject19_12-29-22_AuditoryStimulation2.MP4	No	1	0	1	0	0	0	0	0	0	0	0	0	0	0
Subject20_5-10-23_AuditoryStimulation2.MP4	No	1	0	0	0	0	0	0	0	0	0	0	0	0	0
Subject20_5-15-23_AuditoryStimulation2.MP4	No	1	0	0	0	0	0	0	0	1	0	0	0	1	0
Subject20_5-16-23_AuditoryStimulation2.MP4	No	1	0	0	0	0	0	0	0	1	0	0	0	1	0
Subject20_5-17-23_AuditoryStimulation2.MP4	No	1	0	0	1	0	0	0	0	1	0	0	0	1	0
Subject20_5-18-23_AuditoryStimulation2.MP4	No	1	0	0	1	0	0	0	0	0	0	0	0	1	0
Subject20_5-5-23_AuditoryStimulation2.MP4	No	1	0	0	0	0	0	0	0	0	0	0	0	0	0
Subject20_5-9-23_AuditoryStimulation2.MP4	No	1	0	0	0	0	0	0	0	0	0	0	0	0	0
Subject21_8-10-23_AuditoryStimulation2.MP4	Light	1	0	0	0	0	0	0	0	0	0	0	0	0	0
Subject21_8-8-23_AuditoryStimulation2.MP4	No	1	0	0	0	0	0	0	0	0	1	0	0	0	0
Subject21_8-9-23_AuditoryStimulation2.MP4	Light	1	0	0	0	0	0	0	0	0	1	0	0	0	0
Subject22_9-6-23_AuditoryStimulation2.MP4	Light	1	0	0	0	0	0	0	0	0	0	0	0	0	0
Subject23_9-29-23_AuditoryStimulation2.MP4	No	1	0	0	0	0	0	0	0	0	0	0	0	0	0
Subject24_10-16-23_AuditoryStimulation1.MP4	No	1	0	0	0	0	0	1	1	0	0	0	0	0	0
Subject24_10-16-23_AuditoryStimulation2.MP4	No	1	0	0	0	0	0	1	1	0	0	0	0	0	0
Subject25_10-26-23_AuditoryStimulation2.MP4	No	1	1	0	0	0	0	0	0	1	0	0	0	0	0
Subject25_10-27-23_AuditoryStimulation2.MP4	Light	1	1	0	0	0	0	0	0	1	0	0	0	0	0
Subject26_11-01-23_AuditoryStimulation2.MP4	Light	1	0	0	0	0	0	0	0	1	1	0	0	0	0
Subject26_11-02-23_AuditoryStimulation2.MP4	Light	1	0	0	0	0	0	0	0	1	1	0	0	0	0
Subject29_12-18-23_AuditoryStimulation2.MP4	No	1	0	0	0	0	0	1	1	0	0	0	0	0	0
Subject29_12-19-23_AuditoryStimulation2.MP4	No	1	0	0	0	0	0	1	1	0	0	0	0	0	0
Subject29_12-19-23_AuditoryStimulation3.MP4	No	1	0	0	0	0	0	1	1	0	0	0	0	0	0
Subject29_12-21-23_AuditoryStimulation1.MP4	No	1	0	0	0	0	0	0	0	0	0	0	0	0	0
Subject29_12-21-23_AuditoryStimulation2.MP4	No	1	0	0	0	0	0	0	0	0	0	0	0	0	0
Subject29_12-21-23_AuditoryStimulation3.MP4	No	1	0	0	0	0	0	0	0	0	0	0	0	0	0
Subject30_01-12-24_AuditoryStimulation2.MP4	Light	1	0	1	0	0	0	0	1	0	0	0	0	0	0
Subject30_01-16-24_AuditoryStimulation2.MP4	Light	1	0	1	1	0	0	0	0	1	0	0	0	0	0
Subject30_01-17-24_AuditoryStimulation2.MP4	Light	1	0	1	1	0	0	0	0	1	0	0	0	0	0
Subject31_02-19-24_AuditoryStimulation2.MP4	No	1	0	0	0	0	0	0	0	0	0	0	0	0	0
Subject31_02-20-24_AuditoryStimulation2.MP4	No	1	0	0	0	0	0	0	0	0	0	0	0	0	0
Subject31_02-22-24_AuditoryStimulation1.MP4	No	1	0	0	0	0	0	0	0	0	0	1	0	0	0
Subject31_02-27-24_AuditoryStimulation2.MP4	No	1	0	0	0	0	0	0	0	0	0	1	0	0	0
Subject31_02-28-24_AuditoryStimulation2.MP4	No	1	0	0	0	0	0	0	0	0	0	1	0	0	0
Subject31_02-29-24_AuditoryStimulation2.MP4	No	1	0	0	0	0	0	0	0	0	0	0	0	0	0
Subject31_03-05-24_AuditoryStimulation2.MP4	No	1	0	0	0	0	0	0	0	0	1	0	0	0	0
Subject31_03-06-24_AuditoryStimulation1.MP4	No	1	0	0	0	0	0	0	0	0	1	0	0	0	0
Subject31_03-06-24_AuditoryStimulation2.MP4	No	1	0	0	0	0	0	0	0	0	1	0	0	0	0
Subject31_03-06-24_AuditoryStimulation3.MP4	No	1	0	0	0	0	0	0	0	0	1	0	0	0	0
Subject31_03-08-24_AuditoryStimulation2.MP4	No	1	0	0	0	0	0	0	0	0	1	0	0	0	0
Subject31_03-12-24_AuditoryStimulation2.MP4	No	1	0	0	0	0	0	0	0	0	0	0	0	0	0
Subject33_04-10-24_AuditoryStimulation2.MP4	Deep	1	0	0	0	0	1	0	0	0	0	0	0	0	0
Subject33_04-16-24_AuditoryStimulation2.MP4	Light	1	0	0	0	0	0	0	0	0	0	0	0	0	0
Subject33_04-19-24_AuditoryStimulation2.MP4	Light	1	0	0	0	0	0	0	0	0	0	0	0	0	0
Subject34_05-13-2024_AuditoryStimulation2.MP4	Light	1	0	0	0	0	0	0	1	0	0	0	0	0	0
Subject34_05-14-2024_AuditoryStimulation2.MP4	Light	1	0	0	0	0	0	0	1	0	0	0	0	0	0
Subject36_07-06-2024_AuditoryStimulation2.MP4	Deep	1	0	0	0	0	0	1	1	1	0	0	0	0	0
Subject36_07-15-2024_AuditoryStimulation2.MP4	No	1	0	0	0	0	0	0	0	0	0	0	0	0	0
Subject36_07-21-2024_AuditoryStimulation2.MP4	No	1	0	0	0	0	0	0	0	1	0	0	0	0	0
Subject36_07-23-2024_AuditoryStimulation2.MP4	No	1	0	0	0	0	0	0	0	1	0	0	0	0	0
Subject36_07-25-2024_AuditoryStimulation2.MP4	No	1	0	0	0	0	0	0	0	0	0	0	0	0	0
Subject36_07-28-2024_AuditoryStimulation2.MP4	No	1	0	0	0	0	0	0	0	0	0	0	0	0	0
Subject36_08-01-2024_AuditoryStimulation2.MP4	No	1	0	0	0	0	0	0	0	0	0	0	0	0	0
